# Supplementary material for: Deriving accurate microbiota profiles from human samples with low bacterial content through post-sequencing processing of Illumina MiSeq data
Source: Microbiome. 2015 May 5;3:19. doi: 10.1186/s40168-015-0083-8 (PMC4428251; doi:10.1186/s40168-015-0083-8)
Supplement: Additional file 2: — filtered_contaminants.fna. The file contains sequences corresponding to OTU identities in Table 1. [file 40168_2015_83_MOESM2_ESM.zip]

Archive with 1 entries (1 files):
- 1339996242154509_add2.fasta
